# Supplementary material for: A Quantitative Approach to Potency Testing for Chimeric Antigen Receptor-Encoding Lentiviral Vectors and Autologous CAR-T Cell Products, Using Flow Cytometry
Source: Pharmaceutics. 2025 Feb 25;17(3):303. doi: 10.3390/pharmaceutics17030303 (PMC11944512; doi:10.3390/pharmaceutics17030303)
Supplement: Supplementary file 1 [file pharmaceutics-17-00303-s001.zip]

Archive with 1 entries (1 files):
- pharmaceutics-3467174-supplementary.pdf
